# Supplementary material for: Endoscopic Diagnosis Strategy of Raspberry-Shaped Gastric Lesion in Helicobacter Pylori-Uninfected Patient
Source: J Clin Med. 2023 Aug 22;12(17):5437. doi: 10.3390/jcm12175437 (PMC10488238; doi:10.3390/jcm12175437)
Supplement: Supplementary file 1 [file jcm-12-05437-s001.zip]

Archive with 1 entries (1 files):
- supplementary figure.pptx
